# Supplementary material for: ﻿A new genus of minute stingless bees from Southeast Asia (Hymenoptera, Apidae)
Source: Zookeys. 2022 Mar 16;1089:53–72. doi: 10.3897/zookeys.1089.78000 (PMC8942966; doi:10.3897/zookeys.1089.78000)
Supplement: XML Treatment for Ebaiotrigona [file zookeys.1089.78000-treatment1.xml]

<!DOCTYPE tp:taxon-treatment
  PUBLIC "-//TaxonX//DTD Taxonomic Treatment Publishing DTD v0 20100105//EN" "tax-treatment-NSO.dtd">
<tp:taxon-treatment xmlns:tp="http://www.plazi.org/taxpub"><tp:treatment-meta><kwd-group><label>Taxon classification</label><kwd>
              <named-content content-type="kingdom">Animalia</named-content>
            </kwd><kwd>
              <named-content content-type="order">Hymenoptera</named-content>
            </kwd><kwd>
              <named-content content-type="family">Apidae</named-content>
            </kwd></kwd-group><mixed-citation publication-type="journal"><person-group><name><surname>Engel</surname><given-names>Michael S.</given-names></name><name><surname>Nguyen</surname><given-names>Lien Thi Phuong</given-names></name><name><surname>Tran</surname><given-names>Ngat Thi</given-names></name><name><surname>Truong</surname><given-names>Tuan Anh</given-names></name><name><surname>Motta</surname><given-names>Andrés F. Herrera</given-names></name></person-group><article-title>﻿A new genus of minute stingless bees from Southeast Asia (<tp:taxon-name><tp:taxon-name-part taxon-name-part-type="order">Hymenoptera</tp:taxon-name-part></tp:taxon-name>, <tp:taxon-name><tp:taxon-name-part taxon-name-part-type="family">Apidae</tp:taxon-name-part></tp:taxon-name>)</article-title><source>Zookeys</source><day>16</day><month>03</month><year>2022</year><volume>1089</volume><fpage>53</fpage><lpage>72</lpage><pub-id pub-id-type="doi">10.3897/zookeys.1089.78000</pub-id></mixed-citation></tp:treatment-meta><tp:nomenclature><label>﻿</label><tp:taxon-name>
            <object-id xmlns:xlink="http://www.w3.org/1999/xlink" content-type="arpha" xlink:type="simple">C798E650-7253-50E4-B47E-6C63F1E040F3</object-id>
            <tp:taxon-name-part taxon-name-part-type="genus" reg="Ebaiotrigona">Ebaiotrigona</tp:taxon-name-part>
            <object-id xmlns:xlink="http://www.w3.org/1999/xlink" content-type="zoobank" xlink:type="simple">http://zoobank.org/99CCDC03-E122-46B9-81F6-D8C11E432DA2</object-id>
          </tp:taxon-name><tp:taxon-authority>Engel &amp; Nguyen</tp:taxon-authority><tp:taxon-status xmlns:xlink="http://www.w3.org/1999/xlink" xlink:type="simple">gen. nov.</tp:taxon-status></tp:nomenclature><tp:treatment-sec sec-type="type species" id="SECID0ERFAE"><title>Type species.</title><p><italic><tp:taxon-name><tp:taxon-name-part taxon-name-part-type="genus" reg="Lisotrigona">Lisotrigona</tp:taxon-name-part><tp:taxon-name-part taxon-name-part-type="species" reg="carpenteri">carpenteri</tp:taxon-name-part></tp:taxon-name></italic> Engel, 2000.</p></tp:treatment-sec><tp:treatment-sec sec-type="diagnosis" id="SECID0ECGAE"><title>Diagnosis.</title><p>The new genus resembles both <italic><tp:taxon-name><tp:taxon-name-part taxon-name-part-type="genus" reg="Lisotrigona">Lisotrigona</tp:taxon-name-part></tp:taxon-name></italic> and the smallest individuals of <italic><tp:taxon-name><tp:taxon-name-part taxon-name-part-type="genus" reg="Austroplebeia">Austroplebeia</tp:taxon-name-part></tp:taxon-name></italic>. The presence of yellow maculation on the face and mesosoma of the worker differentiates this caste from those of <italic><tp:taxon-name><tp:taxon-name-part taxon-name-part-type="genus" reg="Lisotrigona">Lisotrigona</tp:taxon-name-part></tp:taxon-name></italic> (Figs <xref ref-type="fig" rid="F1">1</xref>, <xref ref-type="fig" rid="F5">5</xref>–<xref ref-type="fig" rid="F7">7</xref>), while in males the clypeus can be brownish to black (refer to Description, vide). In addition, workers of <italic><tp:taxon-name><tp:taxon-name-part taxon-name-part-type="genus" reg="Lisotrigona">Lisotrigona</tp:taxon-name-part></tp:taxon-name></italic> have distinct erect bristles on the antennal scape (lacking in <italic><tp:taxon-name><tp:taxon-name-part taxon-name-part-type="genus" reg="Ebaiotrigona">Ebaiotrigona</tp:taxon-name-part></tp:taxon-name></italic>) and have minute plumose facial setae covering the entire face, including the upper frons (in <italic><tp:taxon-name><tp:taxon-name-part taxon-name-part-type="genus" reg="Ebaiotrigona">Ebaiotrigona</tp:taxon-name-part></tp:taxon-name></italic> the upper frons is lacking in plumose setae and instead covered by minute, fine, simple setae). While yellow maculation is shared between workers of <italic><tp:taxon-name><tp:taxon-name-part taxon-name-part-type="genus" reg="Ebaiotrigona">Ebaiotrigona</tp:taxon-name-part></tp:taxon-name></italic> and <italic><tp:taxon-name><tp:taxon-name-part taxon-name-part-type="genus" reg="Austroplebeia">Austroplebeia</tp:taxon-name-part></tp:taxon-name></italic>, the latter has a more complete wing venation (Fig. <xref ref-type="fig" rid="F1">1D</xref> for <italic><tp:taxon-name><tp:taxon-name-part taxon-name-part-type="genus" reg="Ebaiotrigona">Ebaiotrigona</tp:taxon-name-part></tp:taxon-name></italic> venation), with 1Cu, 2Cu, and 3Cu present, at least as nebulous if not tubular veins, and thereby a more completely delimited subdiscoidal (= second cubital) cell. Additionally, <italic><tp:taxon-name><tp:taxon-name-part taxon-name-part-type="genus" reg="Austroplebeia">Austroplebeia</tp:taxon-name-part></tp:taxon-name></italic><italic>s.str.</italic> has 6 distal hamuli (versus 5 in <italic><tp:taxon-name><tp:taxon-name-part taxon-name-part-type="genus" reg="Ebaiotrigona">Ebaiotrigona</tp:taxon-name-part></tp:taxon-name></italic>, <italic><tp:taxon-name><tp:taxon-name-part taxon-name-part-type="genus" reg="Lisotrigona">Lisotrigona</tp:taxon-name-part></tp:taxon-name></italic>, and <italic><tp:taxon-name><tp:taxon-name-part taxon-name-part-type="genus" reg="Anteplebeina">Anteplebeina</tp:taxon-name-part></tp:taxon-name></italic>), and <italic><tp:taxon-name><tp:taxon-name-part taxon-name-part-type="genus" reg="Anteplebeina">Anteplebeina</tp:taxon-name-part></tp:taxon-name></italic> has 1M and 1cu-a confluent (versus 1M distad 1cu-a in <italic><tp:taxon-name><tp:taxon-name-part taxon-name-part-type="genus" reg="Lisotrigona">Lisotrigona</tp:taxon-name-part></tp:taxon-name></italic> and <italic><tp:taxon-name><tp:taxon-name-part taxon-name-part-type="genus" reg="Austroplebeia">Austroplebeia</tp:taxon-name-part></tp:taxon-name></italic><italic>s.str.</italic>). Perhaps the most dramatic differences between <italic><tp:taxon-name><tp:taxon-name-part taxon-name-part-type="genus" reg="Ebaiotrigona">Ebaiotrigona</tp:taxon-name-part></tp:taxon-name></italic> and other minute stingless bees are in the male terminalia. The male terminalia of <italic><tp:taxon-name><tp:taxon-name-part taxon-name-part-type="genus" reg="Ebaiotrigona">Ebaiotrigona</tp:taxon-name-part></tp:taxon-name></italic> (Fig. <xref ref-type="fig" rid="F4">4</xref>) lack those distinctive features of <italic><tp:taxon-name><tp:taxon-name-part taxon-name-part-type="genus" reg="Lisotrigona">Lisotrigona</tp:taxon-name-part></tp:taxon-name></italic>, that is, in the latter the gonocoxae are enormously expanded proximally into an incomplete ring, the slender gonostyli with apical setae are articulated at about midlength on the elongate gonocoxae, the genital capsule is schizogonal, and sterna VI and VII are entirely different (cf. Fig. <xref ref-type="fig" rid="F4">4</xref> vs figs 4, 5 of <xref ref-type="bibr" rid="B21">Michener 2007a</xref>). Instead, in <italic><tp:taxon-name><tp:taxon-name-part taxon-name-part-type="genus" reg="Ebaiotrigona">Ebaiotrigona</tp:taxon-name-part></tp:taxon-name></italic> the genital capsule is rectigonal, with more transverse gonocoxae in which the gonostyli articulate more distally. Furthermore, the gonostyli are uniquely modified: flattened laterally, with lamellate margins broadened proximally on both ventral and dorsal sides, and tapering apically to an acute point lacking setae. The bulb of the penis valve is enlarged and longer than broad, and abruptly tapers to a thin apical process that is shorter than the basal bulb. In <italic><tp:taxon-name><tp:taxon-name-part taxon-name-part-type="genus" reg="Lisotrigona">Lisotrigona</tp:taxon-name-part></tp:taxon-name></italic>, the bulb is smaller and about as long as the apical process, the former gently tapering into the latter (<xref ref-type="bibr" rid="B21">Michener 2007a</xref>).</p></tp:treatment-sec><tp:treatment-sec sec-type="description" id="SECID0E6LAE"><title>Description.</title><p>⚲: Minute, total length ca 3.95–4.15 mm, forewing length ca 2.96–3.10 mm; integument generally smooth and polished, some places with widely scattered minute punctures on head and mesosoma, with distinct pale yellow maculation on face, specifically undersurface of scape, supraclypeal area, and clypeus; pronotal lobe; and sometimes as small triangle on lower parocular area, as thin line on lateral margin of mesoscutum bordering tegula and as apicolateral spots on mesoscutellar apical margin (such yellow maculation absent in <italic><tp:taxon-name><tp:taxon-name-part taxon-name-part-type="genus" reg="Lisotrigona">Lisotrigona</tp:taxon-name-part></tp:taxon-name></italic> and <italic><tp:taxon-name><tp:taxon-name-part taxon-name-part-type="genus" reg="Pariotrigona">Pariotrigona</tp:taxon-name-part></tp:taxon-name></italic>, present but more extensive in <italic><tp:taxon-name><tp:taxon-name-part taxon-name-part-type="genus" reg="Austroplebeia">Austroplebeia</tp:taxon-name-part></tp:taxon-name></italic>). Setae generally pale to white; those of body fine, short, and simple, face with minutely plumose setae except on upper frons with only minute simple setae (in <italic><tp:taxon-name><tp:taxon-name-part taxon-name-part-type="genus" reg="Lisotrigona">Lisotrigona</tp:taxon-name-part></tp:taxon-name></italic> the minutely plumose setae distributed across face, including upper frons), scape with fine minute simple setae but without erect short bristles (erect short bristles present in <italic><tp:taxon-name><tp:taxon-name-part taxon-name-part-type="genus" reg="Lisotrigona">Lisotrigona</tp:taxon-name-part></tp:taxon-name></italic>); mesoscutum with numerous erect, fine, short, simple setae; disc of mesoscutellum with similar setae to those of mesoscutum except twice as long or longer, particularly along posterior margin.</p><p>Head as broad as mesosoma, slightly broader than long, with face narrower than compound eye length; vertex gently rounded, not produced or ridged; preoccipital area rounded; scape shorter than antennal-ocellar distance, not reaching median ocellus; ocelli near top of vertex; flagellomere I trapezoidal, longer than flagellomere II; flagellomere II about as long as flagellomere III, each slightly broader than long; middle flagellomeres about as long as or slightly longer than broad; intertorular distance slightly shorter than torulocular distance; upper torular tangent below facial midlength; gena rounded, narrower than compound eye in profile; supraäntennal area with triangular medial elevation bordered laterally by converging furrows forming distinct scapal basins; frontal carina absent, indicated on supraäntennal triangle by weakly demarcated ridge, otherwise a narrowly polished line to median ocellus; malar area nearly linear, subequal to or shorter than 0.5× flagellar diameter (similar to <italic><tp:taxon-name><tp:taxon-name-part taxon-name-part-type="genus" reg="Lisotrigona">Lisotrigona</tp:taxon-name-part></tp:taxon-name></italic> and <italic><tp:taxon-name><tp:taxon-name-part taxon-name-part-type="genus" reg="Austroplebeia">Austroplebeia</tp:taxon-name-part></tp:taxon-name></italic><italic>s.str.</italic>; <italic><tp:taxon-name><tp:taxon-name-part taxon-name-part-type="genus" reg="Pariotrigona">Pariotrigona</tp:taxon-name-part></tp:taxon-name></italic> with malar space slightly longer than flagellar diameter; <italic><tp:taxon-name><tp:taxon-name-part taxon-name-part-type="genus" reg="Anteplebeina">Anteplebeina</tp:taxon-name-part></tp:taxon-name></italic> with malar space as long as flagellar diameter); labrum transverse, simple, apical margin rounded; mandible with apical margin slightly oblique, largely edentate except for two small teeth on upper margin of margin (thus, bidentate), teeth well defined, acute, and incised, interdental spaces distinct but not broadly incised; labial palpomeres I and II with a few, scattered, elongate, apically arched to slightly wavy setae, such setae more clustered apically and sparse elsewhere (similar to that of <italic><tp:taxon-name><tp:taxon-name-part taxon-name-part-type="genus" reg="Lisotrigona">Lisotrigona</tp:taxon-name-part></tp:taxon-name></italic>).</p><p>Mesoscutum with median sulcus faintly impressed, extending to slightly beyond mesoscutal midlength; notauli scarcely evident, not impressed; mesoscutellum short, acutely rounded in lateral aspect, overhanging metanotum and extreme base of propodeum, shining transverse depression on mesoscuto-mesoscutellar sulcus simple. Propodeum gently sloping; basal area slightly longer than mesoscutellum, shining, finely and faintly tessellate; propodeal spiracle elongate, nearly meeting metapostnotal lateral arms.</p><p>Forewing extending beyond apex of metasoma, with 2Rs, 1rs-m, 1m-cu, 3M, 4M, 1Cu, 2Cu, 3Cu, and 2cu-a absent or at most indicated by spectral traces; membrane hyaline, clear, with weak iridescent reflections apically; prestigma short, subequal to anterior width of 1Rs; pterostigma slender, subparallel margins slightly widening distally to point of 1r-rs, then arching to anterior margin along marginal cell base; marginal cell separated from wing apex by more than its maximum width, apex broadly open, opening about 0.75× maximum marginal cell width, 4Rs trace not angled apically (i.e., not appendiculate); 1M distad 1cu-a (thus, minute 2M+Cu present); submarginal slightly acute; 1M weakly arched; 2M not angled apically (i.e., angle between 2M and spectral 3M linear or at most faintly less than 180°); r-rs slightly longer than 3Rs. Hind wing with 5 distal hamuli; no closed cells and veins posterior to R absent except proximal arch of M+Cu.</p><p>Metatibia approximately triangular, approximately 2.8–3.0× as long as greatest width; retromargin gently curved with subangulate distal superior angle, retromarginal setae and superior prolateral surface setae simple; prolateral surface shallowly concave apically, with corbicula occupying slightly less than apical half; retrolateral surface with broad keirotrichiate zone and narrow superior subglabrous zone, without defined clivulus except proximally; keirotrichiate zone approximately 4× as broad as superior glabrate zone, keirotrichiate zone extending to apical margin, with keirotrichiate zone narrowing and superior glabrate zone broadening in apical-most portion of metatibia; inferior penicillum and rastellar comb present, each composed of fine soft setae. Metabasitarsus with proventral margin straight, retrodorsal margin generally paralleling proventral margin, apical margin weakly convex to comparatively straight, distal superior angle not projecting; retrolateral surface without basal sericeous area.</p><p>Metasoma subtriangular, about as wide as mesosoma, with metasomal terga smooth and shining except apical margins more matte and faintly and minutely imbricate, all terga almost glabrous, except by minute, erect, simple setae apically forming a narrow band on apical margin, such setae progressively longer, more abundant, and more spread on apical-most terga; sterna largely smooth and glabrous, with long to elongate, fine, erect, simple setae apically.</p><p>♂: Darker than worker, apparently without facial maculation of worker (Figs <xref ref-type="fig" rid="F2">2</xref>, <xref ref-type="fig" rid="F3">3</xref>), instead yellow areas of worker dark brown to black in drone [brown in Vietnamese male, wholly black in Chinese male (Li Yuran, pers. comm. and unpublished images to MSE)] [note that sometimes areas of yellow maculation start off brownish in individuals who are not fully pigmented and so brown areas of the male could eventually become fully yellow as in the worker; however, the fact that the Vietnamese male appears to be fully pigmented elsewhere on the body (Figs <xref ref-type="fig" rid="F2">2</xref>, <xref ref-type="fig" rid="F3">3</xref>) and that the Chinese male is wholly black tends to suggest that drones of <italic><tp:taxon-name><tp:taxon-name-part taxon-name-part-type="genus" reg="Ebaiotrigona">Ebaiotrigona</tp:taxon-name-part></tp:taxon-name></italic> truly lack facial maculation, but this will require confirmation through extensive future sampling of males throughout the range of the species], except pronotal lobe consistently yellow. Scape shorter and broader than that of worker (Fig. <xref ref-type="fig" rid="F3">3</xref>); flagellomere I trapezoidal, shorter than pedicel or flagellomere II; flagellomere II about as long as flagellomere III, each slightly longer than broad. Metasomal sternum VI medioapically chamfered, bilobed; sternum VII medially broadly convex and slightly depressed, with shallow apicolateral concavities; genital capsule rectigonal (Fig. <xref ref-type="fig" rid="F4">4</xref>); gonobase somewhat transverse; gonocoxae broader than long, with gonostylus articulating somewhat proximally; gonostylus elongate and bladelike, flattened laterally, and broadened proximally and lamelliform mesally on dorsal and ventral sides, tapering apically to acute point with a single fine apical seta, seta simple (Fig. <xref ref-type="fig" rid="F4">4</xref>); penis valves elongate, bulb enlarged, longer than broad, well sclerotized, abruptly tapering to thin elongate apical process, process gently arched and acutely rounded apically, process slightly shorter than bulb, blub without elongate proximal apodeme, instead with short, twisted apodeme (Fig. <xref ref-type="fig" rid="F4">4</xref>).</p><fig id="F2" position="float" orientation="portrait"><object-id xmlns:xlink="http://www.w3.org/1999/xlink" content-type="doi" xlink:type="simple">10.3897/zookeys.1089.78000.figure2</object-id><object-id xmlns:xlink="http://www.w3.org/1999/xlink" content-type="arpha" xlink:type="simple">319A014A-E276-520F-90D9-078E5CB49F04</object-id><label>Figure 2.</label><caption><p>Drone of <italic><tp:taxon-name><tp:taxon-name-part taxon-name-part-type="genus" reg="Ebaiotrigona">Ebaiotrigona</tp:taxon-name-part><tp:taxon-name-part taxon-name-part-type="species" reg="carpenteri">carpenteri</tp:taxon-name-part></tp:taxon-name></italic> (Engel), comb. nov. <bold>A</bold> lateral habitus <bold>B</bold> dorsal habitus.</p></caption><graphic xmlns:xlink="http://www.w3.org/1999/xlink" xlink:href="zookeys-1089-053-g002.jpg" position="float" orientation="portrait" xlink:type="simple" id="oo_659387.jpg"><uri content-type="original_file" xlink:type="simple">https://binary.pensoft.net/fig/659387</uri></graphic></fig></tp:treatment-sec><tp:treatment-sec sec-type="etymology" id="SECID0EYQAE"><title>Etymology.</title><p>The new generic name is a combination of the Ancient Greek adjective <italic>ēbaiós</italic> (<italic>ἠβαιός</italic>, meaning “small”) and the generic name <italic><tp:taxon-name><tp:taxon-name-part taxon-name-part-type="genus" reg="Trigona">Trigona</tp:taxon-name-part></tp:taxon-name></italic> Jurine. The gender of the name is feminine.</p><fig id="F3" position="float" orientation="portrait"><object-id xmlns:xlink="http://www.w3.org/1999/xlink" content-type="doi" xlink:type="simple">10.3897/zookeys.1089.78000.figure3</object-id><object-id xmlns:xlink="http://www.w3.org/1999/xlink" content-type="arpha" xlink:type="simple">C07C2390-2630-5510-AB11-71A115DAD910</object-id><label>Figure 3.</label><caption><p>Drone of <italic><tp:taxon-name><tp:taxon-name-part taxon-name-part-type="genus" reg="Ebaiotrigona">Ebaiotrigona</tp:taxon-name-part><tp:taxon-name-part taxon-name-part-type="species" reg="carpenteri">carpenteri</tp:taxon-name-part></tp:taxon-name></italic> (Engel), comb. nov. <bold>A</bold> facial view <bold>B</bold> outer view of mandible <bold>C</bold> metatibia and metatarsus.</p></caption><graphic xmlns:xlink="http://www.w3.org/1999/xlink" xlink:href="zookeys-1089-053-g003.jpg" position="float" orientation="portrait" xlink:type="simple" id="oo_659388.jpg"><uri content-type="original_file" xlink:type="simple">https://binary.pensoft.net/fig/659388</uri></graphic></fig></tp:treatment-sec><tp:treatment-sec sec-type="Included species" id="SECID0EHSAE"><title>Included species.</title><p>Currently, the genus includes only the type species, <italic><tp:taxon-name><tp:taxon-name-part taxon-name-part-type="genus" reg="Ebaiotrigona">Ebaiotrigona</tp:taxon-name-part><tp:taxon-name-part taxon-name-part-type="species" reg="carpenteri">carpenteri</tp:taxon-name-part></tp:taxon-name></italic> (Engel), new combination.</p><fig id="F4" position="float" orientation="portrait"><object-id xmlns:xlink="http://www.w3.org/1999/xlink" content-type="doi" xlink:type="simple">10.3897/zookeys.1089.78000.figure4</object-id><object-id xmlns:xlink="http://www.w3.org/1999/xlink" content-type="arpha" xlink:type="simple">57D390BD-F34B-58DD-8A66-164698DD775B</object-id><label>Figure 4.</label><caption><p>Male terminalia of <italic><tp:taxon-name><tp:taxon-name-part taxon-name-part-type="genus" reg="Ebaiotrigona">Ebaiotrigona</tp:taxon-name-part><tp:taxon-name-part taxon-name-part-type="species" reg="carpenteri">carpenteri</tp:taxon-name-part></tp:taxon-name></italic> (Engel), comb. nov. <bold>A</bold> genital capsule (left = dorsal, right = ventral) <bold>B</bold> metasomal sternum VII <bold>C</bold> sternum VI.</p></caption><graphic xmlns:xlink="http://www.w3.org/1999/xlink" xlink:href="zookeys-1089-053-g004.jpg" position="float" orientation="portrait" xlink:type="simple" id="oo_659389.jpg"><uri content-type="original_file" xlink:type="simple">https://binary.pensoft.net/fig/659389</uri></graphic></fig></tp:treatment-sec><tp:treatment-sec><!--Section generated to contain objects referenced in tp:taxon-treatment.--><fig id="F1" position="float" orientation="portrait"><object-id xmlns:xlink="http://www.w3.org/1999/xlink" content-type="doi" xlink:type="simple">10.3897/zookeys.1089.78000.figure1</object-id><object-id xmlns:xlink="http://www.w3.org/1999/xlink" content-type="arpha" xlink:type="simple">EEB4EAA7-3347-52FC-8CF7-E34038082F80</object-id><label>Figure 1.</label><caption><p>Worker of <italic><tp:taxon-name><tp:taxon-name-part taxon-name-part-type="genus" reg="Ebaiotrigona">Ebaiotrigona</tp:taxon-name-part><tp:taxon-name-part taxon-name-part-type="species" reg="carpenteri">carpenteri</tp:taxon-name-part></tp:taxon-name></italic> (Engel), comb. nov., light morph <bold>A</bold> lateral habitus <bold>B</bold> dorsal habitus <bold>C</bold> facial view <bold>D</bold> forewing.</p></caption><graphic xmlns:xlink="http://www.w3.org/1999/xlink" xlink:href="zookeys-1089-053-g001.jpg" position="float" orientation="portrait" xlink:type="simple" id="oo_659386.jpg"><uri content-type="original_file" xlink:type="simple">https://binary.pensoft.net/fig/659386</uri></graphic></fig><fig id="F5" position="float" orientation="portrait"><object-id xmlns:xlink="http://www.w3.org/1999/xlink" content-type="doi" xlink:type="simple">10.3897/zookeys.1089.78000.figure5</object-id><object-id xmlns:xlink="http://www.w3.org/1999/xlink" content-type="arpha" xlink:type="simple">A59224A0-6149-5B84-B85D-161481E7BB72</object-id><label>Figure 5.</label><caption><p>Worker of <italic><tp:taxon-name><tp:taxon-name-part taxon-name-part-type="genus" reg="Ebaiotrigona">Ebaiotrigona</tp:taxon-name-part><tp:taxon-name-part taxon-name-part-type="species" reg="carpenteri">carpenteri</tp:taxon-name-part></tp:taxon-name></italic> (Engel), comb. nov., dark morph <bold>A</bold> lateral habitus <bold>B</bold> dorsal habitus.</p></caption><graphic xmlns:xlink="http://www.w3.org/1999/xlink" xlink:href="zookeys-1089-053-g005.jpg" position="float" orientation="portrait" xlink:type="simple" id="oo_659390.jpg"><uri content-type="original_file" xlink:type="simple">https://binary.pensoft.net/fig/659390</uri></graphic></fig><fig id="F7" position="float" orientation="portrait"><object-id xmlns:xlink="http://www.w3.org/1999/xlink" content-type="doi" xlink:type="simple">10.3897/zookeys.1089.78000.figure7</object-id><object-id xmlns:xlink="http://www.w3.org/1999/xlink" content-type="arpha" xlink:type="simple">6A8028AA-6990-5288-93DF-03AA138592F4</object-id><label>Figure 7.</label><caption><p>Worker faces of <italic><tp:taxon-name><tp:taxon-name-part taxon-name-part-type="genus" reg="Ebaiotrigona">Ebaiotrigona</tp:taxon-name-part><tp:taxon-name-part taxon-name-part-type="species" reg="carpenteri">carpenteri</tp:taxon-name-part></tp:taxon-name></italic> (Engel), comb. nov., showing identical patterns in both dark and intermediate light morph <bold>A</bold> dark morph <bold>B</bold> intermediate light morph.</p></caption><graphic xmlns:xlink="http://www.w3.org/1999/xlink" xlink:href="zookeys-1089-053-g007.jpg" position="float" orientation="portrait" xlink:type="simple" id="oo_659392.jpg"><uri content-type="original_file" xlink:type="simple">https://binary.pensoft.net/fig/659392</uri></graphic></fig></tp:treatment-sec><ref-list><ref id="B21"><mixed-citation xmlns:xlink="http://www.w3.org/1999/xlink" xlink:type="simple"><person-group><name name-style="western"><surname>Michener</surname><given-names>CD</given-names></name></person-group> (<year>2007a</year>) <italic><tp:taxon-name><tp:taxon-name-part taxon-name-part-type="genus">Lisotrigona</tp:taxon-name-part></tp:taxon-name></italic> in Thailand, and the male of the genus (<tp:taxon-name><tp:taxon-name-part taxon-name-part-type="order">Hymenoptera</tp:taxon-name-part></tp:taxon-name>: <tp:taxon-name><tp:taxon-name-part taxon-name-part-type="family">Apidae</tp:taxon-name-part></tp:taxon-name>: <tp:taxon-name><tp:taxon-name-part taxon-name-part-type="tribe">Meliponini</tp:taxon-name-part></tp:taxon-name>). Journal of the Kansas Entomological Society 80(2): 130–135. <ext-link xlink:type="simple" ext-link-type="doi" xlink:href="10.2317/0022-8567(2007)80[130:LITATM]2.0.CO;2">https://doi.org/10.2317/0022-8567(2007)80[130:LITATM]2.0.CO;2</ext-link></mixed-citation></ref></ref-list></tp:taxon-treatment>
