# Supplementary material for: ﻿A new genus of minute stingless bees from Southeast Asia (Hymenoptera, Apidae)
Source: Zookeys. 2022 Mar 16;1089:53–72. doi: 10.3897/zookeys.1089.78000 (PMC8942966; doi:10.3897/zookeys.1089.78000)
Supplement: XML Treatment for Ebaiotrigona carpenteri [file zookeys.1089.78000-treatment2.xml]

<!DOCTYPE tp:taxon-treatment
  PUBLIC "-//TaxonX//DTD Taxonomic Treatment Publishing DTD v0 20100105//EN" "tax-treatment-NSO.dtd">
<tp:taxon-treatment xmlns:tp="http://www.plazi.org/taxpub"><tp:treatment-meta><kwd-group><label>Taxon classification</label><kwd>
              <named-content content-type="kingdom">Animalia</named-content>
            </kwd><kwd>
              <named-content content-type="order">Hymenoptera</named-content>
            </kwd><kwd>
              <named-content content-type="family">Apidae</named-content>
            </kwd></kwd-group><mixed-citation publication-type="journal"><person-group><name><surname>Engel</surname><given-names>Michael S.</given-names></name><name><surname>Nguyen</surname><given-names>Lien Thi Phuong</given-names></name><name><surname>Tran</surname><given-names>Ngat Thi</given-names></name><name><surname>Truong</surname><given-names>Tuan Anh</given-names></name><name><surname>Motta</surname><given-names>Andrés F. Herrera</given-names></name></person-group><article-title>﻿A new genus of minute stingless bees from Southeast Asia (<tp:taxon-name><tp:taxon-name-part taxon-name-part-type="order">Hymenoptera</tp:taxon-name-part></tp:taxon-name>, <tp:taxon-name><tp:taxon-name-part taxon-name-part-type="family">Apidae</tp:taxon-name-part></tp:taxon-name>)</article-title><source>Zookeys</source><day>16</day><month>03</month><year>2022</year><volume>1089</volume><fpage>53</fpage><lpage>72</lpage><pub-id pub-id-type="doi">10.3897/zookeys.1089.78000</pub-id></mixed-citation></tp:treatment-meta><tp:nomenclature><label>﻿</label><tp:taxon-name>
            <object-id xmlns:xlink="http://www.w3.org/1999/xlink" content-type="arpha" xlink:type="simple">575C2D28-D4B0-5DC4-A161-410B5976B64B</object-id>
            <tp:taxon-name-part taxon-name-part-type="genus" reg="Ebaiotrigona">Ebaiotrigona</tp:taxon-name-part>
            <tp:taxon-name-part taxon-name-part-type="species" reg="carpenteri">carpenteri</tp:taxon-name-part>
          </tp:taxon-name><tp:taxon-authority>(Engel)</tp:taxon-authority><tp:taxon-status xmlns:xlink="http://www.w3.org/1999/xlink" xlink:type="simple">comb. nov.</tp:taxon-status><xref ref-type="fig" rid="F1">Figs 1</xref><xref ref-type="fig" rid="F2">, 2</xref><xref ref-type="fig" rid="F3">, 3</xref><xref ref-type="fig" rid="F4">, 4</xref><xref ref-type="fig" rid="F5">, 5</xref><xref ref-type="fig" rid="F6">, 6</xref><xref ref-type="fig" rid="F7">, 7</xref><tp:nomenclature-citation-list><tp:nomenclature-citation><tp:taxon-name>
                <tp:taxon-name-part taxon-name-part-type="genus" reg="Lisotrigona">Lisotrigona</tp:taxon-name-part>
                <tp:taxon-name-part taxon-name-part-type="species" reg="carpenteri">carpenteri</tp:taxon-name-part>
              </tp:taxon-name><comment>Engel, 2000: 232. Holotype ⚲ (visum, <named-content xmlns:xlink="http://www.w3.org/1999/xlink" content-type="dwc:institutional_code" xlink:type="simple">AMNH</named-content>).</comment></tp:nomenclature-citation></tp:nomenclature-citation-list></tp:nomenclature><tp:treatment-sec sec-type="remarks" id="SECID0EP1AE"><title>Remark.</title><p>The worker of this species has been described by <xref ref-type="bibr" rid="B8">Engel (2000)</xref>. We do not repeat that material here but instead provide descriptive details for the hitherto undocumented male.</p></tp:treatment-sec><tp:treatment-sec sec-type="Descriptive notes" id="SECID0EZ1AE"><title>Descriptive notes.</title><p>♂: Body length 3.5 mm; forewing length 2.9 mm; head width 1.29 mm; head length (lower margin of clypeus to anterior margin of median ocellus and to summit of head) 1.04 mm, 1.19 mm, respectively; compound eye length, upper and lower interorbital distances 0.92 mm, 0.53 mm, 0.45 mm, respectively.</p><p>Compound strongly converging below, inner orbits only feebly concave above; compound eye length greater than upper interocular distance; antennae arising below lower third of face so that distance from lower clypeal margin to lower margin of antennal torulus is about one-half distance from upper margin of torulus to lower margin of median ocellus; clypeus about twice as broad as long, lower margin scarcely below lower ocular tangent, upper margin separated from antennal torulus by about one-half torular diameter; head surface in vicinity of antennal toruli depressed, not visible in profile; interocellar distance over twice ocellocular distance, almost 3× ocellar diameter; ocelli on submit of vertex, head surface declivitous immediately behind lateral ocelli with no ridge or carina; genal area much narrower than compound eye in profile; malar area linear (mandibular base almost in contact with lower compound eye margin); mandibles comparatively long, conspicuously crossing one another, mandibular apex slender, apical margin oblique with lower apical angle pointed, upper portion of apical margin faintly sinuous and simulating a faint preapical bump (scarcely large enough to denote as a “tooth”) (Fig. <xref ref-type="fig" rid="F3">3B</xref>); antennal scape short, its length less than half distance from antennal torulus to median ocellus; flagellum slightly tapering, covered with short, dense setae; flagellomere I shorter than pedicel, nearly 3× as broad as long; flagellomere II about 1.25× as broad as long, flagellomere III about as broad as long, subsequent flagellomeres progressively shorter so that flagellomeres IV–VI are shorter than broad, flagellomeres VII–X progressively longer, longer than broad, flagellomere XI with broadly rounded apex. Male terminalia as in Fig. <xref ref-type="fig" rid="F4">4</xref>.</p><p>Integument of head and mesosoma black except basal one-third of scape (grading into black distal half), mandible, labrum, clypeus, spot between antennae, mesoscutellum, metanotum, propodeum, legs except coxae and femora, and all metasomal segments, brown or suffused with brown ranging to black (darkest in Chinese male: Li Yuran, pers. comm. and image to MSE); pronotal lobe markedly yellow; protibia, meso- and metatibial apices, and tarsi light yellowish brown; tegulae yellowish brown; wings clear, veins light brown; stigma translucent, light brownish.</p><p>Integument shining, smooth, head and mesosoma with well separated, fine, small punctures, punctures on lateral part of mesoscutum denser; punctures on mesoscutellum much stronger and denser than those on mesoscutum, separated by 2–3× a puncture width; mesepisternum centrally with coarse punctures separated by 2–3× a puncture width, otherwise integument between punctures smooth; basal area of propodeum shining, minutely tessellate, glabrous; posterior surface smooth, shining. Metasomal terga smooth except minute punctures on narrow posterior margins.</p><p>Pubescence mostly exceptionally short, mostly yellowish white, setae of lower half of face white and conspicuously plumose, other setae simple or nearly so. Posterior part of mesoscutellum with zone of upcurved setae, longest on body except for some on apical margin of clypeus and mandible, about 2.5× as long as median ocellar diameter, otherwise long setae (nearly 2× ocellar diameter) sparse on apical margin of clypeus, vertex, coxae, and trochanters, rather numerous on mandibular lower margin. Setae of mesoscutum short, some setae at apicolateral corner longer, about as long as ocellar diameter. Metasomal terga I–IV glabrous except for minute erect setae on posterior margins.</p></tp:treatment-sec><tp:treatment-sec sec-type="variation" id="SECID0EL2AE"><title>Variation.</title><p>Workers exhibit noticeable variation in overall coloration, and can loosely fall into a lighter and dark morph, although there are individuals who seemingly intergrade and so these morphs are not discrete (Figs <xref ref-type="fig" rid="F1">1</xref>, <xref ref-type="fig" rid="F5">5</xref>–<xref ref-type="fig" rid="F7">7</xref>). Generally, areas of maculation on the clypeus, ventral surface of scape, mesoscutal lateral borders, axilla, apicolaterally on mesoscutellum, foreleg, and in isolated areas on the mid- and hind legs can vary from pale to vivid yellow, while the males the tarsi are more consistently yellowish brown to yellow and the podites basal to the tarsi are brown to black (darkest in the Chinese male: Li Yuran, pers. comm. and image to MSE). In addition, the width of the marks on the mesoscutum and mesoscutellum can be exceptionally narrow (mesoscutum) or faint (mesoscutellum), such that they can appear superficially absent. Most noticeably, areas of black on the mesosoma and legs can vary to dark brown (e.g., cf. Figs <xref ref-type="fig" rid="F1">1</xref>, <xref ref-type="fig" rid="F5">5</xref>, <xref ref-type="fig" rid="F6">6</xref>). The metasoma can range from being largely black to dark reddish brown, with lighter brown on the first tergum and basal sterna, to the same pattern but from pallid yellow on the basal sterna and first tergum, with ferruginous on the remaining terga, but blending from light proximally to dark apically, and within a given tergum darkening slightly toward each marginal zone. It should be noted that the holotype worker (<named-content xmlns:xlink="http://www.w3.org/1999/xlink" content-type="dwc:institutional_code" xlink:type="simple">AMNH</named-content>) is of the darker morph.</p><fig id="F5" position="float" orientation="portrait"><object-id xmlns:xlink="http://www.w3.org/1999/xlink" content-type="doi" xlink:type="simple">10.3897/zookeys.1089.78000.figure5</object-id><object-id xmlns:xlink="http://www.w3.org/1999/xlink" content-type="arpha" xlink:type="simple">A59224A0-6149-5B84-B85D-161481E7BB72</object-id><label>Figure 5.</label><caption><p>Worker of <italic><tp:taxon-name><tp:taxon-name-part taxon-name-part-type="genus" reg="Ebaiotrigona">Ebaiotrigona</tp:taxon-name-part><tp:taxon-name-part taxon-name-part-type="species" reg="carpenteri">carpenteri</tp:taxon-name-part></tp:taxon-name></italic> (Engel), comb. nov., dark morph <bold>A</bold> lateral habitus <bold>B</bold> dorsal habitus.</p></caption><graphic xmlns:xlink="http://www.w3.org/1999/xlink" xlink:href="zookeys-1089-053-g005.jpg" position="float" orientation="portrait" xlink:type="simple" id="oo_659390.jpg"><uri content-type="original_file" xlink:type="simple">https://binary.pensoft.net/fig/659390</uri></graphic></fig></tp:treatment-sec><tp:treatment-sec sec-type="material" id="SECID0EJ4AE"><title>New material examined.</title><p>Vietnam: 1♂, 67⚲⚲, Tân Thành [Village], Yên Thịnh [Community], Yên Thủy [District], Hòa Bình [Province] [<named-content xmlns:xlink="http://www.w3.org/1999/xlink" content-type="dwc:verbatimCoordinates" xlink:type="simple"><named-content content-type="geo-json" specific-use="{&#34;type&#34;:&#34;Point&#34;,&#34;coordinates&#34;:[105.657833,20.355833]}" id="NCID0ES4AE" xlink:type="simple">20°21.35'N, 105°39.47'E</named-content></named-content>], 22 June 2021, coll. Tuấn Anh Trương et al. [1♂, 6⚲⚲, nest #1; 5⚲⚲, nest #2; 5⚲⚲, nest #3; 3⚲⚲, nest #4; 2⚲⚲, nest #5; 12⚲⚲, nest #7; 8⚲⚲, nest #9; 8⚲⚲, nest #19; 12⚲⚲, nest #16; 6⚲⚲, nest #21] (<abbrev xmlns:xlink="http://www.w3.org/1999/xlink" xlink:title="Insect Ecology Department, Institute of Ecology &amp; Biological Resources" id="ABBRID0EX4AE" xlink:type="simple">IEBR</abbrev>); 18⚲⚲, Yên Hân [Community], Chợ Mới [District], Bắc Kạn [Province], 27 June 2021, coll. Tuấn Anh Trương et al. [11⚲⚲, nest #11; 1⚲⚲, nest #18; 6⚲⚲, nest #13] (<abbrev xmlns:xlink="http://www.w3.org/1999/xlink" xlink:title="Insect Ecology Department, Institute of Ecology &amp; Biological Resources" id="ABBRID0E24AE" xlink:type="simple">IEBR</abbrev>); 53⚲⚲, Nam Cường [Community], Chợ Đồn [District], Bắc Kạn [Province], coll. Tuấn Anh Trương et al. (6⚲⚲, nest #9; 16⚲⚲, nest #11; 21⚲⚲, nest #21); 21⚲⚲, Lân Nghè, Hữu Liên Natural Reserve, Hữu Liên [District], Lạng Sơn [Province], 21°33'48.6"N, 106°24'36.4"E, ca 289 m, 11 June 2018, coll. Liên Thị Phương Nguyễn et al. (<abbrev xmlns:xlink="http://www.w3.org/1999/xlink" xlink:title="Insect Ecology Department, Institute of Ecology &amp; Biological Resources" id="ABBRID0E64AE" xlink:type="simple">IEBR</abbrev>).</p><fig id="F6" position="float" orientation="portrait"><object-id xmlns:xlink="http://www.w3.org/1999/xlink" content-type="doi" xlink:type="simple">10.3897/zookeys.1089.78000.figure6</object-id><object-id xmlns:xlink="http://www.w3.org/1999/xlink" content-type="arpha" xlink:type="simple">0E0EF43B-C183-57BD-8B6C-443F5A790006</object-id><label>Figure 6.</label><caption><p>Worker of <italic><tp:taxon-name><tp:taxon-name-part taxon-name-part-type="genus" reg="Ebaiotrigona">Ebaiotrigona</tp:taxon-name-part><tp:taxon-name-part taxon-name-part-type="species" reg="carpenteri">carpenteri</tp:taxon-name-part></tp:taxon-name></italic> (Engel), comb. nov., intermediate light morph <bold>A</bold> lateral habitus <bold>B</bold> dorsal habitus.</p></caption><graphic xmlns:xlink="http://www.w3.org/1999/xlink" xlink:href="zookeys-1089-053-g006.jpg" position="float" orientation="portrait" xlink:type="simple" id="oo_659391.jpg"><uri content-type="original_file" xlink:type="simple">https://binary.pensoft.net/fig/659391</uri></graphic></fig><p>Dark morph: 23⚲⚲, Vũ Quang National Park, Vũ Quang [District], Hà Tĩnh [Province], <named-content xmlns:xlink="http://www.w3.org/1999/xlink" content-type="dwc:verbatimCoordinates" xlink:type="simple"><named-content content-type="geo-json" specific-use="{&#34;type&#34;:&#34;Point&#34;,&#34;coordinates&#34;:[105.374722,18.295556]}" id="NCID0EE6AE" xlink:type="simple">18°17'44"N, 105°22'29"E</named-content></named-content>, 12 December 2020, coll. Ngát Thị Trần &amp; Cường Quang Nguyễn (<abbrev xmlns:xlink="http://www.w3.org/1999/xlink" xlink:title="Insect Ecology Department, Institute of Ecology &amp; Biological Resources" id="ABBRID0EJ6AE" xlink:type="simple">IEBR</abbrev>).</p><fig id="F7" position="float" orientation="portrait"><object-id xmlns:xlink="http://www.w3.org/1999/xlink" content-type="doi" xlink:type="simple">10.3897/zookeys.1089.78000.figure7</object-id><object-id xmlns:xlink="http://www.w3.org/1999/xlink" content-type="arpha" xlink:type="simple">6A8028AA-6990-5288-93DF-03AA138592F4</object-id><label>Figure 7.</label><caption><p>Worker faces of <italic><tp:taxon-name><tp:taxon-name-part taxon-name-part-type="genus" reg="Ebaiotrigona">Ebaiotrigona</tp:taxon-name-part><tp:taxon-name-part taxon-name-part-type="species" reg="carpenteri">carpenteri</tp:taxon-name-part></tp:taxon-name></italic> (Engel), comb. nov., showing identical patterns in both dark and intermediate light morph <bold>A</bold> dark morph <bold>B</bold> intermediate light morph.</p></caption><graphic xmlns:xlink="http://www.w3.org/1999/xlink" xlink:href="zookeys-1089-053-g007.jpg" position="float" orientation="portrait" xlink:type="simple" id="oo_659392.jpg"><uri content-type="original_file" xlink:type="simple">https://binary.pensoft.net/fig/659392</uri></graphic></fig></tp:treatment-sec><tp:treatment-sec sec-type="comments" id="SECID0EKAAG"><title>Comments.</title><p>More than 10 nests were observed in a rocky wall in Yên Thủy, Hòa Bình Province, while six or seven were seen in one locality in limestone cliffs in Bắc Kạn Province (Figs <xref ref-type="fig" rid="F8">8</xref>, <xref ref-type="fig" rid="F9">9</xref>). The bees appear to prefer nesting in cavities between stones, either natural limestone cliffs or even amid the rocks of human-built walls, much like that of <italic><tp:taxon-name><tp:taxon-name-part taxon-name-part-type="genus" reg="Pariotrigona">Pariotrigona</tp:taxon-name-part></tp:taxon-name></italic> (<xref ref-type="bibr" rid="B5">Bänziger et al. 2011</xref>). The bees were quite a nuisance and frequented human skin where they were lapping sweat, and attempted to approach the eyes of the collectors (Truong pers. obs.), although it is unclear if this was to collect tears or merely as a timid form of defense from a perceived threat near the nests. Similar observations on the behavior of the bees were made in southern China (Li et al. in press). It is possible that the bees rely on tears (lachryphagous) in the same manner as <italic><tp:taxon-name><tp:taxon-name-part taxon-name-part-type="genus" reg="Pariotrigona">Pariotrigona</tp:taxon-name-part></tp:taxon-name></italic> and <italic><tp:taxon-name><tp:taxon-name-part taxon-name-part-type="genus" reg="Lisotrigona">Lisotrigona</tp:taxon-name-part></tp:taxon-name></italic>, although no tear collection could be confirmed nor were bees observed visiting the eyes of cattle or other vertebrates. The bees and nests have a strong foul odor, and future work on the chemistry of their nests and stores is needed to determine their composition and the potential derivation of these smells. Future work will more fully explore the nesting biology, nest architecture, and immature stages of <italic><tp:taxon-name><tp:taxon-name-part taxon-name-part-type="genus" reg="Ebaiotrigona">E.</tp:taxon-name-part><tp:taxon-name-part taxon-name-part-type="species" reg="carpenteri">carpenteri</tp:taxon-name-part></tp:taxon-name></italic>.</p><fig id="F8" position="float" orientation="portrait"><object-id xmlns:xlink="http://www.w3.org/1999/xlink" content-type="doi" xlink:type="simple">10.3897/zookeys.1089.78000.figure8</object-id><object-id xmlns:xlink="http://www.w3.org/1999/xlink" content-type="arpha" xlink:type="simple">90BF2E4E-23F2-5101-9F36-03CF35B10367</object-id><label>Figure 8.</label><caption><p>Nests and habitat of <italic><tp:taxon-name><tp:taxon-name-part taxon-name-part-type="genus" reg="Ebaiotrigona">Ebaiotrigona</tp:taxon-name-part><tp:taxon-name-part taxon-name-part-type="species" reg="carpenteri">carpenteri</tp:taxon-name-part></tp:taxon-name></italic> (Engel), comb. nov., at Bắc Kạn Province, Vietnam <bold>A</bold> general habitat <bold>B</bold> nest entrance in limestone cliff <bold>C</bold> exposed nest from between limestone slabs.</p></caption><graphic xmlns:xlink="http://www.w3.org/1999/xlink" xlink:href="zookeys-1089-053-g008.jpg" position="float" orientation="portrait" xlink:type="simple" id="oo_659393.jpg"><uri content-type="original_file" xlink:type="simple">https://binary.pensoft.net/fig/659393</uri></graphic></fig><fig id="F9" position="float" orientation="portrait"><object-id xmlns:xlink="http://www.w3.org/1999/xlink" content-type="doi" xlink:type="simple">10.3897/zookeys.1089.78000.figure9</object-id><object-id xmlns:xlink="http://www.w3.org/1999/xlink" content-type="arpha" xlink:type="simple">24D324DC-9763-54D1-9612-C56697BB2D66</object-id><label>Figure 9.</label><caption><p>Nests of <italic><tp:taxon-name><tp:taxon-name-part taxon-name-part-type="genus" reg="Ebaiotrigona">Ebaiotrigona</tp:taxon-name-part><tp:taxon-name-part taxon-name-part-type="species" reg="carpenteri">carpenteri</tp:taxon-name-part></tp:taxon-name></italic> (Engel), comb. nov., at Bắc Kạn Province, Vietnam <bold>A</bold> nest entrance <bold>B</bold> exposed nest from between limestone slabs.</p></caption><graphic xmlns:xlink="http://www.w3.org/1999/xlink" xlink:href="zookeys-1089-053-g009.jpg" position="float" orientation="portrait" xlink:type="simple" id="oo_659394.jpg"><uri content-type="original_file" xlink:type="simple">https://binary.pensoft.net/fig/659394</uri></graphic></fig></tp:treatment-sec><tp:treatment-sec><!--Section generated to contain objects referenced in tp:taxon-treatment.--><fig id="F1" position="float" orientation="portrait"><object-id xmlns:xlink="http://www.w3.org/1999/xlink" content-type="doi" xlink:type="simple">10.3897/zookeys.1089.78000.figure1</object-id><object-id xmlns:xlink="http://www.w3.org/1999/xlink" content-type="arpha" xlink:type="simple">EEB4EAA7-3347-52FC-8CF7-E34038082F80</object-id><label>Figure 1.</label><caption><p>Worker of <italic><tp:taxon-name><tp:taxon-name-part taxon-name-part-type="genus" reg="Ebaiotrigona">Ebaiotrigona</tp:taxon-name-part><tp:taxon-name-part taxon-name-part-type="species" reg="carpenteri">carpenteri</tp:taxon-name-part></tp:taxon-name></italic> (Engel), comb. nov., light morph <bold>A</bold> lateral habitus <bold>B</bold> dorsal habitus <bold>C</bold> facial view <bold>D</bold> forewing.</p></caption><graphic xmlns:xlink="http://www.w3.org/1999/xlink" xlink:href="zookeys-1089-053-g001.jpg" position="float" orientation="portrait" xlink:type="simple" id="oo_659386.jpg"><uri content-type="original_file" xlink:type="simple">https://binary.pensoft.net/fig/659386</uri></graphic></fig><fig id="F2" position="float" orientation="portrait"><object-id xmlns:xlink="http://www.w3.org/1999/xlink" content-type="doi" xlink:type="simple">10.3897/zookeys.1089.78000.figure2</object-id><object-id xmlns:xlink="http://www.w3.org/1999/xlink" content-type="arpha" xlink:type="simple">319A014A-E276-520F-90D9-078E5CB49F04</object-id><label>Figure 2.</label><caption><p>Drone of <italic><tp:taxon-name><tp:taxon-name-part taxon-name-part-type="genus" reg="Ebaiotrigona">Ebaiotrigona</tp:taxon-name-part><tp:taxon-name-part taxon-name-part-type="species" reg="carpenteri">carpenteri</tp:taxon-name-part></tp:taxon-name></italic> (Engel), comb. nov. <bold>A</bold> lateral habitus <bold>B</bold> dorsal habitus.</p></caption><graphic xmlns:xlink="http://www.w3.org/1999/xlink" xlink:href="zookeys-1089-053-g002.jpg" position="float" orientation="portrait" xlink:type="simple" id="oo_659387.jpg"><uri content-type="original_file" xlink:type="simple">https://binary.pensoft.net/fig/659387</uri></graphic></fig><fig id="F3" position="float" orientation="portrait"><object-id xmlns:xlink="http://www.w3.org/1999/xlink" content-type="doi" xlink:type="simple">10.3897/zookeys.1089.78000.figure3</object-id><object-id xmlns:xlink="http://www.w3.org/1999/xlink" content-type="arpha" xlink:type="simple">C07C2390-2630-5510-AB11-71A115DAD910</object-id><label>Figure 3.</label><caption><p>Drone of <italic><tp:taxon-name><tp:taxon-name-part taxon-name-part-type="genus" reg="Ebaiotrigona">Ebaiotrigona</tp:taxon-name-part><tp:taxon-name-part taxon-name-part-type="species" reg="carpenteri">carpenteri</tp:taxon-name-part></tp:taxon-name></italic> (Engel), comb. nov. <bold>A</bold> facial view <bold>B</bold> outer view of mandible <bold>C</bold> metatibia and metatarsus.</p></caption><graphic xmlns:xlink="http://www.w3.org/1999/xlink" xlink:href="zookeys-1089-053-g003.jpg" position="float" orientation="portrait" xlink:type="simple" id="oo_659388.jpg"><uri content-type="original_file" xlink:type="simple">https://binary.pensoft.net/fig/659388</uri></graphic></fig><fig id="F4" position="float" orientation="portrait"><object-id xmlns:xlink="http://www.w3.org/1999/xlink" content-type="doi" xlink:type="simple">10.3897/zookeys.1089.78000.figure4</object-id><object-id xmlns:xlink="http://www.w3.org/1999/xlink" content-type="arpha" xlink:type="simple">57D390BD-F34B-58DD-8A66-164698DD775B</object-id><label>Figure 4.</label><caption><p>Male terminalia of <italic><tp:taxon-name><tp:taxon-name-part taxon-name-part-type="genus" reg="Ebaiotrigona">Ebaiotrigona</tp:taxon-name-part><tp:taxon-name-part taxon-name-part-type="species" reg="carpenteri">carpenteri</tp:taxon-name-part></tp:taxon-name></italic> (Engel), comb. nov. <bold>A</bold> genital capsule (left = dorsal, right = ventral) <bold>B</bold> metasomal sternum VII <bold>C</bold> sternum VI.</p></caption><graphic xmlns:xlink="http://www.w3.org/1999/xlink" xlink:href="zookeys-1089-053-g004.jpg" position="float" orientation="portrait" xlink:type="simple" id="oo_659389.jpg"><uri content-type="original_file" xlink:type="simple">https://binary.pensoft.net/fig/659389</uri></graphic></fig></tp:treatment-sec><ref-list><ref id="B8"><mixed-citation xmlns:xlink="http://www.w3.org/1999/xlink" xlink:type="simple"><person-group><name name-style="western"><surname>Engel</surname><given-names>MS</given-names></name></person-group> (<year>2000</year>) <article-title>A review of the Indo-Malayan meliponine genus <italic><tp:taxon-name><tp:taxon-name-part taxon-name-part-type="genus">Lisotrigona</tp:taxon-name-part></tp:taxon-name></italic>, with two new species (<tp:taxon-name><tp:taxon-name-part taxon-name-part-type="order">Hymenoptera</tp:taxon-name-part></tp:taxon-name>: <tp:taxon-name><tp:taxon-name-part taxon-name-part-type="family">Apidae</tp:taxon-name-part></tp:taxon-name>).</article-title><source>Oriental Insects</source><volume>34</volume>: <fpage>229</fpage>–<lpage>237</lpage>. <ext-link xlink:type="simple" ext-link-type="doi" xlink:href="10.1080/00305316.2000.10417261">https://doi.org/10.1080/00305316.2000.10417261</ext-link></mixed-citation></ref><ref id="B5"><mixed-citation xmlns:xlink="http://www.w3.org/1999/xlink" xlink:type="simple"><person-group><name name-style="western"><surname>Bänziger</surname><given-names>H</given-names></name><name name-style="western"><surname>Pumikong</surname><given-names>S</given-names></name><name name-style="western"><surname>Srimuang</surname><given-names>K-O</given-names></name></person-group> (<year>2011</year>) <article-title>The remarkable nest entrance of tear drinking <italic><tp:taxon-name><tp:taxon-name-part taxon-name-part-type="genus">Pariotrigona</tp:taxon-name-part><tp:taxon-name-part taxon-name-part-type="species">klossi</tp:taxon-name-part></tp:taxon-name></italic> and other stingless bees nesting in limestone cavities (<tp:taxon-name><tp:taxon-name-part taxon-name-part-type="order">Hymenoptera</tp:taxon-name-part></tp:taxon-name>: <tp:taxon-name><tp:taxon-name-part taxon-name-part-type="family">Apidae</tp:taxon-name-part></tp:taxon-name>).</article-title><source>Journal of the Kansas Entomological Society</source><volume>84</volume>(<issue>1</issue>): <fpage>22</fpage>–<lpage>35</lpage>. <ext-link xlink:type="simple" ext-link-type="doi" xlink:href="10.2317/JKES100607.1">https://doi.org/10.2317/JKES100607.1</ext-link></mixed-citation></ref></ref-list></tp:taxon-treatment>
